# Supplementary material for: A robust circadian rhythm of metabolites in Arabidopsis thaliana mutants with enhanced growth characteristics
Source: PLoS One. 2019 Jun 25;14(6):e0218219. doi: 10.1371/journal.pone.0218219 (PMC6592530; doi:10.1371/journal.pone.0218219)
Supplement: S1 Appendix — (ZIP) [file pone.0218219.s002.zip]

Archive with 21 entries (21 files):
- VP16-02-003_8h.zip
- Col-0_12h.zip
- VP16-02-003_16h.zip
- Col-0_4h.zip
- Col-0_0h.zip
- VP16-02-003_20h.zip
- VP16-02-003_4h.zip
- VP16-05-014_16h.zip
- VP16-02-003_0h.zip
- VP16-05-014_24h.zip
- VP16-05-014_20h.zip
- VP16-05-014_12h.zip
- Col-0_8h.zip
- Col-0_24h.zip
- Col-0_16h.zip
- VP16-02-003_24h.zip
- VP16-05-014_4h.zip
- Col-0_20h.zip
- VP16-05-014_0h.zip
- VP16-02-003_12h.zip
- VP16-05-014_8h.zip
